# Supplementary material for: Anti-Inflammatory Activity of N-Docosahexaenoylethanolamine and N-Eicosapentaenoylethanolamine in a Mouse Model of Lipopolysaccharide-Induced Neuroinflammation
Source: Int J Mol Sci. 2021 Oct 3;22(19):10728. doi: 10.3390/ijms221910728 (PMC8509568; doi:10.3390/ijms221910728)
Supplement: Supplementary file 1 [file ijms-22-10728-s001.zip]

Archive with 1 entries (1 files):
- ijms-1387664-Supplementary.pdf
